# Supplementary material for: The miR-106b/NR2F2-AS1/PLEKHO2 Axis Regulates Migration and Invasion of Colorectal Cancer through the MAPK Pathway
Source: Int J Mol Sci. 2021 May 30;22(11):5877. doi: 10.3390/ijms22115877 (PMC8198404; doi:10.3390/ijms22115877)
Supplement: Supplementary file 1 [file ijms-22-05877-s001.zip]

Archive with 1 entries (1 files):
- ijms-1221906-supplementary.pdf
